# Supplementary material for: Physicochemical Characterization of Thirteen Quinoa (Chenopodium quinoa Willd.) Varieties Grown in North-West Europe—Part II
Source: Plants (Basel). 2022 Jan 19;11(3):265. doi: 10.3390/plants11030265 (PMC8838886; doi:10.3390/plants11030265)
Supplement: Supplementary file 1 [file plants-11-00265-s001.zip]

Archive with 1 entries (1 files):
- plants-1560412-supplementary.pdf
